# Supplementary material for: Short read sequence typing (SRST): multi-locus sequence types from short reads
Source: BMC Genomics. 2012 Jul 24;13:338. doi: 10.1186/1471-2164-13-338 (PMC3460743; doi:10.1186/1471-2164-13-338)
Supplement: Additional file 1 — Example of novel allele output using the verbose option. Consensus sequences and quality scores for three novel Shigella sonnei alleles identified using SRST. (TXT 3 kb) [file 1471-2164-13-338-S1.txt]

@ERR019777 icd-1
CGACGCTGCAGTCGAGAAAGCCTATAAAGGCGAGCGTAAAATCTCCTGGATGGAAATTTACACCGGTGAAAAATCCACACAGGTTTATGG
TCAGGATGTCTGGCTGCCTGCTGAAACCCTTGATCTGATTCGTGAATATCGCGTTGCCATTAAAGGTCCGCTGACCACTCCTGTTGGTGG
CGGTATTCGCTCTCTGAACGTTGCCCTGCGCCAGGAACTGGATCTCTACATCTGCCTGCGTCCGGTACGTTACTATCAGGGCACTCCAAG
CCCGGTTAAACACCCTGAACTGACCGATATGGTTATCTTCCGTGAAAACTCGGAAGACATTTATGCGGGTATCGAATGGAAAGCAGACTC
TGCCGACGCCGAGAAAGTGATTAAATTCCTGCGTGAAGAGATGGGGGTGAAGAAAATTCGCTTCCCGGAACATTGTGGTATCGGTATTAA
GCCGTGTTCGGAAGAAGGCACCAAACGTCTGGTTCGTGCAGCGATCGAATACGCAATTGCTAATGATC
+
QQQTTTTTTTTQQTWZZZWWZZWWWZZZZ]cfffifffffffffilliiiiiilooolloouuxxxuroooooolllliffffc]ZZZWW
WWZZZ8ZZZWWWZZZZ]ZWZ]]]ZZTTQQQQQWTTTTTWZZZZZZZZZ]```cccfcccccc````]]]]ZZZWTTTTTTTTWWWWQQQQ
5TQJNNNDJMQQTTTNMTKQQQQQQQQQWWWWWWZZZZZZZZZZZZWWZZ]]]]ZZZZZZZZWWWWQNNQTQQQQQQQQQQQGNNJNQNN
NNNNNNNQQQQQNNKKKKNNNQQQQQQQQQQQQNKKKNQQWWZ]``]]```]````ccccc`cccfffffffccifiiiiiiilokoooo
oohciefc`ccc`ccc`cffffffiifiiiiillllorllirruu{{xxWx{~_~{{{xxx{{xxxxx~~~{xxx{{~{{{xxuuurrrr
ooooofiff``````]]]]]]]]]]]]]]]]`ZZZZZZWTWWWWZ]]]]]]]]]`]]]]]ZZZ]`ccf
@ERR019781 purA-7
ATAACGCGCGTGAGAAAGCGCGTGGCGCGAAAGCGATCGGCACCACCTGTCGTGGTATCGGGCCTGCTTATGAAGATAAAGTAGCACGTC
GCGGTCTGCGTGTTGGCGACCTTTTCGACAAAGAAACCTTCGCTGAAAAACTGAAAGAAGTGATGGAATATCACAACTTCCAGTTGGTTA
ACTACTACAAAGCTGAAGCGGTTGATTACCAGAAAGTTCTGGATGATACGATGGCTGTTGCCGACATCCTGACTTCTATGGTGGTTGACG
TTTCTGACCTGCTCGACCAGGCGCGTCAGCGTGGCGATTTCGTCATGTTTGAAGGTGCGCAGGGTACGCTGCTGGATATCGACCACGGTA
CTTATCCGTACGTAACTTCTTCCAACACCACTGCTGGTGGCGTGGCGACCGGTTCCGGCCTGGGCCCGCGTTATGTTGATTATGTTCTGG
GTATCCTCAAAGCTTACTCAACTCGTGT
+
~~~~~~~~~~~~~~~~~~~~~~~~~~~~Q~~~~~~~{{urrrurxuuuurrux{{~~~~~~~~~~~~~~~~~~~~~~~~~~~~~~~~~~~
~~~~~~~~~~~~~~~~~~~~~~~~~~~~~~~~~~~~~~~~~~~~~~~~~~~~~~~~~~~~~~~~~~~~~~~~~~~~~~~~~~~~~~~~~~
~~~~~~~~~~~~~~~~~~~~~|~~~~~~~v~w~~~~}{u{{{u~xojolrroiiiff[ffFfllllhooroffffiilllrrrou{~{xx
xxxgxpuxxsxxxrquxxx{~~~~~{uTuuxq~{q{{t{unruqouuuolorrruuu{~~~~~~~~~~~~~~~~~~~~~~~~~~~~~w~~
~~~~~~~~~~~~~~~~~~~~~~~~~~~~~~~~~~~~~~~~~~~~~~~~~~~~~~~~~~~~~~~~~~~~~~~~~~~~~~~~~~~~~~~~~~
~~~~~~~~~~~~~~~~~~~~~~~~~~~~
@ERR019813 recA-7
CGCACGTAAACTGGGCGTCGATATCGATAACCTACTGTGCTCCCAGCCGGACACCGGCGAGCAGGCACTGGAAATCTGTGACGCCCTGGC
GCGTTCTGGCGCAGTAGACGTTATCGTCGTTGACTCCGTGGCGGCACTGACGCCGAAAGCGGAAATCGAAGGCGAAATCGGCGACTCTCA
CATGGGCCTTGCGGCACGTATGATGAGCCAGGCGATGCGTAAGCTGGCGGGTAACCTGAAGCAGTCCAACACGCTGCTGATCTTCATCAA
CCAGATCCGTATGAAAATTGGTGTGATGTTCGGTAACCCGGAAACCACTACCGGTGGTAACGCGCTGAAATTCTACGCCTCTGTTCGTCT
CGACATCCGTCGTATCGGCGCGGTGAAAGAGGGCGAAAACGTGGTGGGTAGCGAAACCCGCGTGAAAGTGGTGAAGAACAAAATCGCTGC
ACCGTTTAAACAGGCTGAATTTCAGATCCTCTACGGCGAAGGTATCAACTTCTACGGCGA
+
looooooorrrrr[o`iiicc``cccccc`]]``ccccfffcccc`cfcccilollllrxuuroollruuuuuuuxxux{~~~~~~~~~~
~~~~~~~~~~~~~~~{xuut{{uoquuuuxxurruuuuurrurrRrrrrrorr~~~{~~~~~~~~~~~~~~~~~~~~~~~~~~~~}~~~~
~~~~~~~~{{{w{{~{{rxxxrrrrrouruuuollllliillioolollolorrupxxuxxx{{~~~~~x~~x{{{{~~~~~~~~~~~~~
~~~~{~~~~~~~~~~~~~~~~~~q~~~~~~~~w~~~~~~~~~~~~~~~~~~~~~~~~~~~~~~~~~~~~~~{~~~~~]~~~~~~~xurro
lelliccc]]``iloouuuSroooliiiilolloooolliioorrrui{~~u~~~~~~~~~~~~~~~~~~~~~~~~~~~~~~~~~~~{~~
~~~~~{~~~~~{{xroollilllfccccDfifcffiiIlloooorux{{{~~~{{v{{xx
